# Supplementary material for: Interplays between cis- and trans-Acting Factors for Alternative Splicing in Response to Environmental Changes during Biological Invasions of Ascidians
Source: Int J Mol Sci. 2023 Oct 5;24(19):14921. doi: 10.3390/ijms241914921 (PMC10573349; doi:10.3390/ijms241914921)
Supplement: Supplementary file 1 [file ijms-24-14921-s001.zip]

Archive with 1 entries (1 files):
- ijms-2610187-supplementary.pdf
